# Supplementary material for: Serum Magnesium Levels in Preterm Infants Are Higher Than Adult Levels: A Systematic Literature Review and Meta-Analysis
Source: Nutrients. 2017 Oct 16;9(10):1125. doi: 10.3390/nu9101125 (PMC5691741; doi:10.3390/nu9101125)
Supplement: Supplementary file 1 [file nutrients-09-01125-s001.zip]

Archive with 1 entries (1 files):
- nutrients-220828-supplementary.pdf
